# Supplementary material for: Molecular mechanism of biased signaling at the kappa opioid receptor
Source: Nat Commun. 2023 Mar 11;14:1338. doi: 10.1038/s41467-023-37041-7 (PMC10008561; doi:10.1038/s41467-023-37041-7)
Supplement: Supplementary file 4 — Source Data [file 41467_2023_37041_MOESM4_ESM.xlsx]

## Sheet: Figure 1A
	Log [Drug], M	DOR		KOR		MOR		NOP
	-4.5	52	66	46	43	45	51	192	204
	-5	51	62	46	45	45	37	200	198
	-6	97	101	33	50	54	48	187	190
	-7	167	177	36	41	89	97	192	194
	-7.5	190	210	49	59	112	142	199	192
	-8	197	185	61	72	160	213	182	183
	-8.5	227	213	64	98	182	200	198	217
	-9	225	197	130	137	205	212	199	196
	-9.5	186	222	197	169	224	210	191	219
	-10	197	177	213	228	208	211	191	194
	-11	203	218	213	210	212	212	210	196
	-12	205	222	205	203	217	209	203	211

## Sheet: Figure 1B
	log[Drug], M	DOR						KOR						MOR						NOP
	-5	41.4104	43.3468	37.215	53.3143	62.4462	45.2783	100.746	102.255	98.9342	102.554	104.476	89.3796	65.5954	65.0168	58.3632	67.1026	67.6457	67.9173	9.45128	-7.45893	-5.04318
	-6	41.7331	42.7013	41.0877	40.8951	52.9491	54.7754	103.765	105.878	102.859	103.927	105.299	101.731	56.3382	58.9418	54.3132	60.3132	57.3259	56.2396	5.10294	4.13664	-3.11059
	-7	23.0151	24.6287	24.6287	25.5536	32.4938	17.1523	97.4247	104.671	104.067	95.967	106.946	96.2414	47.081	50.8418	47.9489	51.8944	52.4375	48.6354	21.53	3.6535	-13.2567
	-8	6.87887	3.3289	8.16977	-6.95567	7.28997	-15.7222	98.9342	96.5189	97.4247	98.9862	98.7117	101.456	42.7417	43.3203	39.8489	43.2039	39.1303	37.5009	0.754604	-3.59374	-10.841
	-9	-6.03012	-7.64374	-8.61192	-14.6264	-6.95567	-8.78204	90.1788	93.4998	89.575	95.1435	95.6925	98.7117	8.02728	9.18443	1.95225	15.5032	13.0591	21.2063	-9.39152	-16.1556	-3.59374
	-10	-10.2255	14.947	-14.0982	-3.66822	-13.1653	-9.87786	51.8361	57.8743	63.0068	66.5981	60.5597	66.8726	-0.94062	0.505816	-4.12278	8.44228	8.44228	10.8865	-0.211694	9.93443	-4.56003
	-11	-2.15742	0.101652	-13.1301	-11.7042	-8.05149	-1.11131	10.4743	18.9278	19.8336	17.4671	29.8185	17.7415	-4.70135	7.73799	-11.6442	4.64022	7.89913	10.0717	1.7209	-14.223	-16.6388
	-12	7.84705	5.58797	-12.1619	-2.5724	-23.3929	-8.05149	0.511268	2.62464	-1.60211	0.998565	9.23282	0.998565	0.795103	-0.651333	-7.01565	3.28235	4.9118	6.54125	3.17035	1.23775	-5.04318

## Sheet: Figure 2E
	cAMP inhibition
	D138A	F114L	W124L	V134A	E209A	S211A	G319L	Y320L
	-3.8	-2.2	-2.4	-1.3	-0.1	0.1	-2.6	-2.2
	-3.7	-2.4	-2.8	-1.5	0.2	0.06	-2.4	-1.8
	-3.5	-2.7	-2.7	-1.5	-0.1	0.02	-2.9	-2.2
	Tango arrestin
	D138A	F114L	W124L	V134A	E209A	S211A	G319L	Y320L
	3.3	2.2	2.4	3.3	0.3	0.2	2.55	2.82
	3.3	2.4	2.8	3.5	0.07	0.15	2.8	2.94
	3.4	2.7	2.7	3.5	0.2	0.22	3.1	3.2

## Sheet: Figure 3B
	cAMP inhibition
	Log [Drug], M	Nalfurafine			U50,488			WMS-X600
	-14	1.97242	-7.86118	-7.05554	-2.22167	-5.37316	-3.73818	-1.32124	-4.99403	-8.61943
	-13	-9.49616	-6.46315	-5.84707	-4.25948	-0.56299	-0.989508	-1.48711	-0.82364	-2.45862
	-12.5	-0.326036	-3.19318	-3.33535	-4.16469	-0.634076	4.29457	-14.3774	-5.91816	-0.136472
	-12	28.5824	20.3601	33.1082	12.2325	7.04324	11.6402	-11.842	4.36566	3.84436
	-11.5	45.6194	45.7379	51.4722	-2.67188	-21.4624	-3.95144	-12.2211	4.1287	-7.45836
	-11	72.9402	83.8401	79.8593	5.1713	0.787649	11.7823	0.100482	8.20432	14.3651
	-10.5	87.7262	90.4037	90.4037	19.2701	20.5259	22.0424	28.1559	11.8297	27.1844
	-10	96.6356	98.0337	98.9815	42.302	49.6002	37.8236	52.42	52.183	47.7757
	-9.5	92.8207	91.0672	89.1953	55.1923	53.6758	58.0121	65.6183	64.3625	61.5664
	-9	95.4509	95.8774	95.6404	79.338	74.4567	80.973	76.4708	73.7459	84.9538
	-8.5	98.7445	98.4365	98.6734	96.1143	92.6074	95.8537	96.5409	96.2565	94.5978
	-8	101.612	103.578	100.616	100.782	102.417	103.531	100.83	109.242	98.0811
	-7.5	100.782	101.398	103.176	103.602	103.792	106.777	101.73	103.104	99.953
	-7	102.773	104.55	107.464	106.066	105.616	108.365	101.991	101.019	99.8582
	-6.5	95.9248	97.9863	99.0526	94.7874	96.1617	100.261	89.0768	88.6266	89.3374
	-6	99.6686	99.9767	101.256	94.1713	91.3516	93.342	89.5981	89.8587	84.9301
	Tango arrestin
	Log [Drug], M	Nalfurafine			U50,488			WMS-X600
	-12.5	-1.71943	-5.76609	3.56874	1.04318	-9.19579	-4.58081	1.46715	1.51881	-4.65527
	-12	-1.70575	0.676962	-7.74155	3.28305	-7.43763	-2.26952	-2.29231	2.60988	3.08247
	-11.5	9.4936	13.7667	-9.82186	3.23595	-1.68903	-1.73766	5.68856	-2.88799	6.08061
	-11	6.26448	4.33461	-2.12516	9.76561	-7.18234	12.9917	2.93355	3.84834	-0.00533237
	-10.5	21.6123	29.3409	15.8561	15.9078	2.57037	-6.41039	2.10841	1.45043	5.35881
	-10	33.4651	28.2423	24.5162	-3.02627	-2.4701	-1.43678	21.6275	9.47537	14.1481
	-9.5	37.6895	50.989	55.3137	-0.669392	4.46529	-10.8096	39.6802	30.1554	25.7258
	-9	65.5527	54.8806	54.7378	2.87884	21.0987	-2.04918	69.5112	58.7221	57.935
	-8.5	68.3852	81.0737	72.5473	38.1971	27.0144	36.8538	64.3325	70.1312	76.4344
	-8	67.8609	86.4987	85.9638	45.8649	60.3101	56.4215	85.7404	76.4223	63.7824
	-7.5	74.4331	85.0991	87.7432	70.0689	64.6136	63.5453	108.663	90.3691	80.2289
	-7	76.6426	78.5163	82.4672	78.8248	73.6749	79.1682	101.169	84.5338	91.1395
	-6.5	106.864	96.0781	87.4347	107.925	85.0004	82.6283	96.1754	91.4723	73.453
	-6	77.0757	73.2312	87.8876	87.88	95.8897	108.118	98.0217	105.662	107.195
	-5.5	96.4596	92.2853	88.5015	96.5234	109.83	113.266	108.767	104.722	101.691
	-5	105.615	116.147	100.806	105.348	115.567	119.846	106.834	109.478	103.354

## Sheet: Figure 5A
Figure 5A
	U50488
	Log[Drug], M	Gi1						Gi2						Gi3						GoA						GoB						Gz						Gustducin						βArrestin1
	-5	102.475	101.801	103.485	103.792	100.493	105.166	109.004	99.5305	99.5305	105.985	97.0209	104.192	106.447	105.611	108.677	110.933	108.634	104.873	107.21	108.011	105.208	105.167	104.8	108.84	102.787	102.433	102.787	105.844	96.904	105.268	99.0954	101.678	93.2855	126.775	107.7	107.064	89.42	114.613	75.0238	108.359	88.2853	94.9765	91.8095	97.4011	100.197	92.8763	94.0688	101.224
	-6	103.821	102.811	102.138	101.868	101.868	100.493	102.237	102.914	100.884	99.4114	100.607	99.4114	102.546	102.546	100.873	100.484	96.5135	95.2597	104.808	109.213	104.007	102.229	101.495	99.2912	104.556	104.202	103.494	99.788	109.017	104.402	102.323	108.133	109.424	115.33	101.977	94.9832	107.415	116.413	73.2242	96.3148	78.9177	104.344	62.4536	70.841	61.0557	66.6403	59.485	67.8328
	-7	95.404	99.7811	97.0875	99.394	95.8207	96.3705	94.1168	97.5003	96.8236	109.571	100.009	85.6661	94.1844	92.7909	91.3973	95.0507	97.5584	92.752	96.7982	95.5969	97.1987	100.026	99.6585	91.9463	98.8945	94.2948	97.833	98.346	99.788	95.7504	99.741	102.969	98.4499	97.5266	98.7982	92.4399	82.2219	75.0238	73.2242	82.9324	41.447	54.8294	19.1187	19.1187	21.9145	26.0937	15.3608	16.5533
	-8	84.2928	84.2928	82.946	91.9726	84.5513	85.3759	64.3417	65.0184	58.9281	80.8852	87.459	92.8376	77.7408	75.5112	72.7241	84.602	79.3776	78.3327	86.7866	76.3745	73.1708	86.8048	85.7031	82.0306	86.5107	87.5722	85.4492	88.8289	92.578	80.7537	84.8933	91.9944	96.5132	87.3532	94.9832	82.9024	-2.35579	22.8376	3.04278	5.31456	-5.39134	1.29985	10.7313	0.946002	3.7418	3.43533	5.82042	-2.5274
	-9	50.2861	48.2659	45.5723	60.3632	51.5675	43.5965	31.1831	34.5667	31.8598	55.1875	47.4184	24.7089	43.7388	33.148	35.6564	47.8224	30.6865	39.6724	58.3536	51.1452	53.9484	66.9735	55.2216	49.7129	59.6202	59.6202	51.1284	65.757	54.7979	54.2211	77.1467	71.9823	65.5268	67.0065	85.4457	70.1857	-5.95484	-31.1482	3.04278	26.7264	-57.5826	-17.4355	-1.8498	-0.451897	2.3439	-0.142307	2.24279	-3.71995
	-10	12.5756	7.52509	8.19849	20.7827	13.9111	-5.32944	12.2353	2.08475	5.46828	37.2589	18.1351	-0.988792	7.78587	-2.2475	1.37566	6.86338	3.72876	0.385167	35.9275	11.8995	-0.915356	29.5143	11.152	-15.2898	13.2694	14.6847	6.5468	19.325	17.0179	19.9018	28.7304	21.6294	21.6294	46.0239	29.4922	38.3939	3.04278	8.44136	-2.35579	32.0793	13.344	-6.72958	-0.451897	-1.8498	3.7418	-1.33485	-0.142307	-1.33485
	-11	2.13788	1.46448	0.117678	5.11541	2.64163	-9.72728	8.85181	-2.6522	-6.71244	23.5136	-10.5507	12.1589	1.93307	-3.36232	-5.87066	-1.70458	-0.659707	-8.80972	17.5061	-4.51955	5.09163	4.54156	-3.17062	4.90881	5.83915	6.5468	-5.48317	-0.574394	14.9991	-6.63074	14.5283	-2.9015	-10.0026	35.8506	10.4172	-15.6521	-4.15531	6.64183	8.44136	14.6822	-30.8179	20.0352	0.946002	-4.6456	-3.2477	4.62788	-0.142307	-4.91249
	-12	2.13788	-7.28974	-0.892424	6.7646	7.58919	-11.1016	4.11487	-11.4494	-21.6	-19.515	-1.58641	-26.0888	1.93307	4.16271	1.37566	-0.241757	1.84799	12.5057	0.286041	-9.7256	-19.3368	6.74504	-3.90511	-1.70163	7.25444	-1.2373	-10.7905	5.19356	-8.07273	-12.9755	9.36395	2.2629	-10.0026	4.69467	-8.02203	-17.5596	13.8399	6.64183	17.439	46.8	-1.37663	-14.759	-6.0435	-0.451897	-1.8498	-1.33485	-1.33485	2.24279
	Nalfurafine
	Log[Drug], M	Gi1						Gi2						Gi3						GoA						GoB						Gz						Gustducin						βArrestin1
	-5	104.495	104.495	103.148	105.716	102.967	102.417	109.004	104.267	112.388	102.399	95.2281	116.742	108.956	105.611	104.496	107.589	107.171	95.4687	108.011	108.412	101.203	91.5791	104.8	95.6188	100.664	103.14	97.1254	100.653	99.2112	99.2112	97.8043	94.5766	93.2855	105.157	107.7	100.07	62.2219	69.42	67.8257	62.8588	57.5059	66.9471	47.0767	54.0662	68.0452	52.3297	52.3297	53.5223
	-6	101.801	101.128	104.158	103.242	95.8207	94.9961	101.561	94.7935	105.621	112.559	105.388	84.4709	104.775	99.4798	104.496	94.0058	98.8123	94.0058	108.011	108.812	106.409	102.596	101.862	94.517	103.848	102.433	106.325	104.402	96.6156	102.672	110.715	101.032	94.5766	97.5266	92.4399	94.3474	64.2266	63.019	73.2242	77.5794	77.5794	54.7558	52.6683	45.6788	56.862	49.9446	49.9446	45.1744
	-7	104.158	105.505	102.138	103.517	100.219	99.394	100.884	98.8538	98.177	106.583	86.8614	111.961	99.7585	100.873	100.873	97.3494	99.0212	94.4238	95.5969	96.7982	106.009	95.6188	93.048	91.2118	104.909	102.079	98.5406	98.6344	100.076	106.133	99.741	93.931	96.5132	96.8907	97.5266	97.5266	60.6276	75.0238	55.229	68.2118	48.1382	52.1529	49.8725	47.0767	56.862	43.9819	42.7894	52.3297
	-8	101.465	102.811	100.118	97.1951	97.4699	97.7448	98.8538	103.591	92.7634	102.399	100.607	98.2162	101.709	100.873	97.5288	97.7674	102.365	100.902	95.5969	107.611	99.6015	89.7428	91.9463	94.8843	104.556	98.8945	105.263	100.076	105.268	100.653	97.8043	102.323	105.551	96.8907	97.5266	85.4457	50.4223	51.2195	58.828	52.2265	68.2118	32.0793	47.0767	48.4746	55.4641	36.8266	41.5968	40.4043
	-9	92.0369	92.0369	94.0571	91.148	96.9202	97.1951	88.7032	85.9963	88.0265	87.459	91.6423	101.204	93.0696	89.4464	93.3483	88.5725	86.6917	86.4827	92.7936	88.7889	89.9903	89.3756	90.1101	93.4153	97.833	96.7715	95.0024	88.5405	91.7128	86.2333	92.6399	99.0954	89.4122	106.428	82.2665	82.9024	17.439	35.4342	15.6395	5.39134	1.52378	17.3587	17.7208	20.5166	23.3124	12.9757	10.5906	9.39806
	-10	64.7642	63.7541	61.0605	69.9835	70.2583	64.4862	55.5445	56.898	58.9281	62.9566	58.7732	64.7494	65.7565	58.5102	49.5916	61.4058	61.8237	59.734	69.1661	62.7587	64.3605	65.1373	60.7303	60.7303	75.896	77.3113	79.4342	71.2366	73.8322	72.6786	81.6656	86.1844	93.931	81.6307	85.4457	80.359	9.55389	1.24326	6.54675	13.344	6.31798	5.53849	9.3334	19.1187	12.1292	0.142307	3.43533	2.24279
	-11	19.6463	26.717	19.983	21.0576	13.9111	14.4608	10.2052	6.14498	-4.00561	20.5255	4.38979	10.366	17.2618	22.8359	12.5239	6.02748	16.2672	6.23646	31.5224	21.1103	31.5224	24.3729	35.023	29.8816	36.6217	32.3758	37.3294	36.6289	35.7637	32.3029	45.5147	53.2613	42.287	45.3881	59.3765	57.469	4.95246	6.54675	2.15056	3.56792	6.17083	2.93559	1.8498	16.3229	13.5271	-1.33485	-2.5274	8.20552
	-12	-0.555724	-3.92273	-0.219023	8.13892	6.04916	6.87376	-7.38914	-5.35902	8.06585	-8.16023	-7.56261	1.46742	5.83494	3.6053	-5.31325	-6.30202	-9.43664	4.48282	14.3023	2.28837	0.126064	8.58128	2.35179	4.18803	-1.94494	5.83915	0.531816	4.61196	-1.15119	1.5335	6.78175	5.8125	4.5214	9.46706	2.93535	8.65787	-2.35579	15.6395	5.95484	3.49114	16.0205	1.29985	-1.8498	2.3439	-1.8498	2.24279	-1.33485	2.5274
	WMS-X600
	Log[Drug], M	Gi1						Gi2						Gi3						GoA						GoB						Gz						Gustducin						βArrestin1
	-5	108.535	105.842	103.485	99.6688	103.792	105.166	105.621	96.1469	104.944	99.4114	101.204	97.0209	107.841	105.89	102.546	102.365	97.7674	100.275	111.615	105.208	110.815	100.393	101.862	97.8223	105.971	102.433	105.971	96.904	92.578	100.365	97.8043	99.741	95.2221	104.521	110.879	98.7982	76.2314	97.8257	83.4295	107.579	88.8441	96.8735	91.8095	102.993	100.197	90.4912	90.4912	100.032
	-6	103.821	102.811	104.158	96.9202	96.9202	98.8442	104.944	100.884	107.651	94.6304	102.399	105.388	105.054	102.267	101.431	101.111	100.066	93.5879	108.011	106.81	108.011	101.127	95.6188	92.6808	103.494	104.556	103.494	106.709	104.114	103.249	95.2221	97.1588	104.26	105.157	97.5266	89.8966	94.2266	119.42	112.222	76.8	87.5059	59.4029	86.2179	97.4011	101.595	82.1434	83.3359	83.3359
	-7	102.811	104.158	99.7811	101.868	99.394	98.0197	89.3799	98.8538	101.561	99.4114	102.997	94.0328	97.2501	96.414	93.3483	99.6482	98.1853	92.961	106.009	97.9996	97.5992	94.517	97.8223	95.986	99.9559	97.833	98.5406	98.346	101.807	100.365	101.032	93.931	95.8677	97.5266	104.521	93.7116	119.42	99.6252	103.224	84.8294	71.447	66.094	68.4746	68.4746	51.2704	61.5968	42.7894	60.4043
	-8	100.118	95.404	97.7609	96.9202	94.7213	98.0197	85.3196	87.3497	85.3196	90.4471	94.6304	92.8376	92.7909	91.1186	89.1677	90.8712	88.1545	88.9904	89.1894	85.1847	89.5899	88.6411	93.4153	84.6014	96.4177	93.941	95.3562	94.02	92.2896	91.4244	100.387	97.8043	97.8043	103.249	93.7116	97.5266	87.0285	65.4342	63.6347	87.5059	59.4029	63.2704	33.5271	27.9355	32.1292	30.5906	29.3981	27.013
	-9	77.5588	72.845	74.5285	79.3289	74.931	77.9545	58.2514	52.8377	62.9883	52.1994	67.7375	48.0161	59.3463	60.1824	62.6907	62.8686	67.466	54.5096	63.5596	63.5596	63.9601	71.0132	66.9735	69.5442	77.6651	74.4807	74.1269	81.0421	72.6786	79.6001	86.1844	84.2478	84.8933	81.6307	76.544	75.2723	11.4485	9.64897	4.74723	24.6087	24.6087	3.49435	6.5376	15.1397	10.946	11.0502	12.2428	13.4353
	-10	34.1244	33.7877	19.3096	23.5313	20.7827	27.9292	16.2956	20.3558	22.3859	9.76837	13.9517	2.59693	18.9341	11.9664	14.4748	17.7301	18.7749	17.939	20.7098	24.314	20.3093	26.5764	15.9262	24.7401	39.0985	39.4523	32.3758	34.6101	34.3217	37.2057	51.3247	48.7425	42.9325	43.4806	66.3707	48.5673	11.4485	6.54675	11.1482	24.9062	13.9027	5.61207	5.1397	3.7418	9.3334	3.43533	3.43533	8.20552
	-11	6.51499	5.16819	2.47458	-2.5808	-3.68026	-8.90268	-3.3289	-0.622079	4.11487	9.76837	10.9636	-12.9412	6.11365	2.21178	8.06458	5.60953	-5.46613	1.70458	9.49675	0.53817	-2.91768	1.60359	-9.41382	4.3866	2.65475	1.23946	0.177994	-4.61196	0.290799	5.48195	11.9461	13.8828	-3.54705	19.9547	25.6772	-3.57119	20.4461	18.6466	43.8399	6.17083	21.9322	-2.15611	16.3229	12.1292	12.1292	3.43533	5.82042	2.24279
	-12	1.12778	2.13788	0.117678	-2.85566	-0.107015	-20.1721	-12.1261	2.76145	-11.4494	-30.2722	0.804068	-18.3198	10.5729	6.67106	-7.8216	-0.659707	-4.8392	4.24306	-4.11908	6.12141	8.12374	4.27236	7.04166	4.10369	-0.883473	-9.02139	-8.31375	-0.285996	-3.16997	0.00240112	2.2629	-13.8759	-11.2937	19.9547	-6.75036	-8.65787	3.04278	5.84469	0.240882	-7.50906	8.8473	1.8586	-1.8498	0.946002	-0.451897	3.43533	-0.142307	-2.5274
	6'-GNTI
	Log[Drug], M	Gi1						Gi2						Gi3						GoA						GoB						Gz						Gustducin						βArrestin1
	-5	84.6295	82.6093	84.2928	85.9256	82.9021	86.2005	81.2594	79.906	72.4622	80.8852	68.9328	75.5066	83.3149	88.6103	80.5278	78.9597	71.2276	71.8545	88.7889	89.5899	87.1871	65.1373	79.8272	72.4822	93.5871	89.3413	85.803	89.694	84.7913	87.0985	97.8043	89.4122	78.4378	89.2607	100.07	96.2549	0.651343	11.4485	1.24326	11.2263	2.86202	8.62337	7.9355	6.5376	6.5376	4.62788	9.39806	11.7832
	-6	84.6295	84.6295	86.9864	81.2529	78.2294	76.5802	81.9361	80.5827	78.5526	90.4471	62.3589	61.1637	75.5112	78.5769	85.2658	73.3173	76.243	71.8545	88.7889	87.1871	85.5852	82.3979	74.3185	64.77	90.7566	90.0489	86.5107	86.2333	84.5029	75.5626	96.5132	96.5132	77.1467	97.5266	87.989	89.2607	-11.9453	20.4461	-2.94771	-12.862	5.87332	2.22969	2.3439	7.9355	16.3229	1.05024	2.24279	10.5906
	-7	83.2827	86.313	78.5689	82.3524	80.7032	77.6797	75.8457	78.5526	64.3417	70.7256	67.1399	77.8971	78.8556	76.626	82.7575	63.0776	66.2122	68.9289	74.3722	81.1801	80.3792	73.9512	74.6857	71.0132	90.0489	87.2183	84.3877	89.694	82.7725	86.8101	88.7666	93.931	78.4378	86.7174	80.359	82.2665	7.64421	2.45087	15.0475	6.95031	2.86202	-2.15611	6.5376	2.3439	10.7313	1.05024	4.62788	5.82042
	-8	84.6295	81.2625	84.9662	80.4283	79.3289	78.2294	71.1088	69.7554	69.0787	67.1399	68.9328	73.7137	74.3963	75.2325	77.1834	74.1532	69.5558	77.4968	83.5829	83.1824	81.1801	72.4822	72.8495	72.4822	88.9874	88.6336	82.9725	83.6377	84.2145	83.6377	90.0577	78.4378	77.1467	83.5382	93.7116	85.4457	-10.1458	20.4461	20.4461	-2.15611	-18.215	-18.215	-1.8498	5.1397	13.5271	3.43533	17.7459	7.01297
	-9	69.478	65.4376	64.7642	72.7321	68.884	65.5856	65.6951	56.898	60.2815	55.7851	49.2113	57.578	55.7231	55.7231	63.8056	66.0032	61.8237	43.434	65.9624	67.5643	70.768	66.239	64.4028	59.6286	82.6186	76.9575	78.3728	74.9858	81.0421	70.9482	84.8933	84.8933	74.5645	82.9024	77.8157	74.6365	7.84944	-13.7449	3.74485	-7.50906	-6.17083	8.28855	6.5376	2.3439	19.1187	2.24279	4.62788	5.82042
	-10	31.7675	24.6968	26.717	41.9473	25.4554	20.7827	27.7996	16.9723	21.7092	35.466	35.466	12.1589	19.2128	27.0165	28.6887	15.6403	23.9993	13.3416	25.5154	24.7144	31.5224	26.9436	37.961	18.4969	48.2979	42.2829	40.1599	41.82	42.1084	43.8388	61.0079	57.7802	51.3247	60.6481	30.7639	51.7465	-10.1458	5.54438	-8.34628	9.55321	2.93559	6.95031	16.3229	-0.451897	12.1292	-2.5274	7.01297	2.24279
	-11	8.19849	8.19849	2.47458	-0.656744	-4.50485	-2.03107	0.731333	1.40804	0.054627	-4.8936	-1.14833	-0.391172	4.99883	4.44142	4.72012	-3.37638	7.97382	-3.58535	7.09396	-3.71861	6.29302	6.30717	1.6173	2.6347	7.25444	1.59328	-5.48317	4.12908	-7.49594	9.51472	13.8828	10.0095	8.7184	2.78716	12.9605	28.8564	15.0475	5.84469	9.64897	2.63809	1.52378	0.185541	9.3334	-1.8498	2.3439	5.82042	10.5906	5.82042
	-12	0.454378	2.13788	2.13788	-0.55187	-1.1016	-0.00214115	0.054627	-7.38914	9.41926	-1.33168	-14.7341	-1.30788	9.1794	4.16271	-2.80491	5.81851	3.93774	6.92895	-2.92932	6.53351	-4.51955	5.57268	4.92252	0.14831	0.0828584	2.91344	2.20579	-4.03516	-0.473826	-3.6462	1.29365	-2.9015	2.90845	6.60217	9.14551	2.15133	8.44136	18.6466	15.0475	-2.86202	17.9175	-11.5238	-3.2477	-4.6456	19.1187	3.43533	5.82042	1.05024
[truncated: 6 more columns]

## Sheet: Figure 5B
		i1	i2	i3	oA	oB	z	Gust	βarr1	βarr2
	WT	-10.26	-10.17	-10.17	-10.26	-10.63	-11	-8.44	-8.615	-8.964
	T94V	-9.69	-9.993	-9.909	-10.301	-10.01	-10.282	-8.036	-8.127	-8.84
	D105A	-8.12	-7.8	-8.57	-8.22	-8.79	-8.36	-7.639	-7.105	-7.058
	F114L	-8.71	-8.91	-8.47	-8.66	-8.9	-9.31	-7.961	-6.39	-6.321
	Q115N	-9.511	-8.797	-9.316	-8.881	-9.512	-9.453	-8.314	-8.452	-8.803
	Y139L	-9.658	-10.156	-9.638	-9.8	-10.07	-10.48	-7.708	-8.0601	-8.226
	N141A	-9.303	-9.304	-9.19	-9.32	-9.01	-9.076	-8.052	-7.897	-8.23
	D155A	-7.19	-8.87	-9.19	-9.33	-9.1	-9.61	-8.327	-7.578	-7.778
	R170A	-8.447	-8.553	-8.525	-9.515	-9.749	-9.945	-8.473	-6.49	-7.027
	K200A	-9.68	-9.874	-9.662	-9.34	-9.59	-10.08	-8.9	-7.795	-6.99
	K227A	-10.12	-10.22	-10.46	-10.52	-10.36	-10.54	-8.83	-8.42	-8.35
	L253A	-8.48	-8.234	-8.275	-8.677	-8.675	-9.22	-8.443	-7.96	-8.6
	R257A	-8.18	-8.01	-7.9	-9.11	-9.23	-9.11	-8.68	-7.37	-7.62
	D266A	-8.74	-8.13	-8.31	-8.14	-8.34	-7.94	-7.84	-6.42	-6.44
	R271A	-8.74	-8.12	-8.3	-8.13	-8.34	-8.44	-8.19	-6.76	-6.71
	R274A	-8.17	-8.16	-8.18	-7.58	-7.87	-8.05	-7.84	-8.07	-8.73
	F283A	-8.72	-9.34	-9.02	-9.16	-9.13	-9.4	-6.79	-6.72	-6.97
	E297A	-10.2	-10.41	-9.98	-10.48	-10.64	-10.96	-8.78	-7.12	-7.18
	G319L	-9.09	-8.94	-9.06	-8.95	-9.62	-8.83	-8.61	-6.95	-6.98
	Y320L	-7.82	-7.9	-7.8	-7.6	-8.16	-8.43	-8.454	-6.78	-7.08
	N322A	-7.93	-7.92	-8.26	-8.26	-7.82	-7.94	-8.59	-8.27	-8.33
	N326A	-9.32	-9.76	-9.61	-9.65	-9.31	-9.2	-8.58	-7.63	-8.16
	D334A	-9.56	-7.74	-9.5	-9	-9.11	-8.99	-7.39	-8.23	-7.95

## Sheet: Figure S1
	Figure S1C
	Log [Nalfurafine], M	KOR WT			KOR S324C
	-13.5	1.20997	4.79888	3.51851	-0.865782	0.918975	1.46216
	-13	3.46031	5.94345	6.44784	5.53606	4.64369	2.62613
	-12.5	9.02798	4.74068	8.50419	4.0229	4.58549	13.0049
	-12	42.3952	35.6635	46.1005	14.8672	19.3873	25.7698
	-11.5	56.3434	56.4404	61.1351	22.7629	23.5194	31.7254
	-11	78.7111	87.6349	84.3758	56.7508	61.0769	59.5638
	-10.5	90.8164	93.0086	93.0086	74.579	79.8557	77.6635
	-10	98.1106	99.2552	100.031	87.9259	96.3841	93.7845
	-9.5	94.9873	93.5518	92.0192	91.6118	93.2996	90.4866
	-9	97.1407	97.4899	97.2959	97.2183	99.779	98.2852
	-8.5	99.8372	99.585	99.779	101.234	98.8672	97.3541
	-8	102.185	103.795	101.37	101.913	100.865	99.0806
	-7.5	101.506	102.01	103.465	101.273	99.0224	99.0224
	-7	103.135	104.59	106.976	102.708	103.465	101.738
	-6.5	97.5287	99.2164	100.089	99.0418	99.585	100.303
	-6	100.594	100.846	101.894	97.4705	101.622	101.273
	Figure S1E
	Log [Drug], M	KOR		+Gi1		+Nb39
	-5	-0.771389	0.771389	1.97586	0.28246	4.71521	0.2848
	-6	1.6129	2.45442	1.0241	4.7619	-0.0587199	0.0587199
	-6.5	1.05189	3.85694	4.71624	5.2838	0.0587199	0.11744
	-7	11.9916	16.6199	-0.782779	0.782779	0	0.23488
	-7.5	36.5358	33.0294	11.3503	11.8721	3.2296	3.93423
	-8	66.9706	58.2749	20.6132	24.5271	6.63535	6.98767
	-8.5	88.2889	91.2342	37.7039	48.0104	15.5021	15.6195
	-9	102.735	98.9481	62.8832	64.3183	31.5913	34.175
	-9.5	98.2468	102.875	87.1494	96.1513	52.4369	59.1897
	-10	114.516	109.888	97.7169	103.196	83.6171	81.4445
	-11	101.192	91.9355	99.2825	95.76	96.1245	104.933
	-12	101.192	98.8079	103.066	105.675	95.8896	105.989
	Figure S1F
	Log [Nalfurafine], M	KOR WT			KOR D138A
	-13.5	1.20997	4.79888	3.51851	-4.99788	-19.5475	17.5056
	-13	3.46031	5.94345	6.44784	5.96285	10.1726	2.21874
	-12.5	9.02798	4.74068	8.50419	4.29449	2.27694	9.55177
	-12	42.3952	35.6635	46.1005	3.61551	14.8866	14.5956
	-11.5	56.3434	56.4404	61.1351	16.458	2.37394	7.26262
	-11	78.7111	87.6349	84.3758	2.08295	7.12683	7.94161
	-10.5	90.8164	93.0086	93.0086	5.03168	18.495	3.13052
	-10	98.1106	99.2552	100.031	14.4405	-1.31197	0.821977
	-9.5	94.9873	93.5518	92.0192	11.6663	-0.55539	-2.26255
	-9	97.1407	97.4899	97.2959	7.84461	5.78826	7.67001
	-8.5	99.8372	99.585	99.779	22.5495	24.6834	23.0344
	-8	102.185	103.795	101.37	33.7818	44.2575	43.6174
	-7.5	101.506	102.01	103.465	74.1328	77.9545	73.4538
	-7	103.135	104.59	106.976	79.2155	102.359	99.0418
	-6.5	97.5287	99.2164	100.089	98.9836	102.359	93.7457
	-6	100.594	100.846	101.894	98.3434	97.3735	98.7508
	Figure S1G
	Log [Nalfurafine], M	KOR WT			KOR D138A
	-12.5	-4.3324	-1.66401	-11.0919	-3.65679	5.26053	-2.14731
	-12	-8.80807	-4.02267	-13.4216	-4.59617	1.86548	-9.95847
	-11.5	4.59343	2.43217	-4.80209	-5.62745	-3.31133	3.46175
	-11	21.7814	30.4366	15.3351	-0.214092	-5.57639	3.35283
	-10.5	35.0553	29.2062	25.0335	-4.83782	-9.99251	0.681043
	-10	39.7862	54.6802	59.5234	-13.0319	-3.94099	6.58791
	-9.5	70.99	59.0384	58.8784	-9.43943	-4.63872	-10.3056
	-9	74.1621	88.372	78.8233	-1.15007	-8.78084	-13.5016
	-8.5	73.575	94.4473	93.8483	-12.7426	-5.30922	-6.19925
	-8	80.9352	92.88	95.8411	-2.98289	0.0241566	-4.26603
	-7.5	100.427	102.526	89.9325	-15.1506	-11.8304	-12.3018
	-7	117.255	105.175	95.4956	12.7381	20.3213	23.2398
	-6.5	100.912	113.625	96.0027	67.5133	49.7807	55.4358
	-6	105.602	106.033	113.708	73.8694	78.8675	95.7594
	-5.5	102.241	110.633	110.47	87.5058	91.6411	102.039
	-5	102.864	110.245	103.681	91.2497	97.8355	95.7934

## Sheet: Figure S2
	Figure S2E
	Log [Nalfurafine], M	KOR WT			KOR E209A			KOR S211A
	-13.5	1.20997	4.79888	3.51851	1.86955	1.09357	2.10235	10.3277	5.57486	8.48479
	-13	3.46031	5.94345	6.44784	1.61736	1.79195	3.51851	5.57486	8.42659	10.5411
	-12.5	9.02798	4.74068	8.50419	-0.594189	6.00165	14.4405	6.04045	3.8871	-0.768785
	-12	42.3952	35.6635	46.1005	28.3887	27.8261	32.482	16.4386	14.8478	18.107
	-11.5	56.3434	56.4404	61.1351	77.1203	77.2367	79.8363	71.0095	72.7167	77.0427
	-11	78.7111	87.6349	84.3758	90.5642	91.9416	90.8164	91.3208	94.4441	93.9203
	-10.5	90.8164	93.0086	93.0086	94.8515	96.6363	96.9273	99.8372	101.37	101.021
	-10	98.1106	99.2552	100.031	99.197	99.5462	97.8585	105.541	107.461	107.442
	-9.5	94.9873	93.5518	92.0192	96.5975	98.906	97.8779	107.461	107.927	105.599
	-9	97.1407	97.4899	97.2959	99.5268	99.876	98.8478	106.763	106.588	106.685
	-8.5	99.8372	99.585	99.779	99.876	99.1388	97.6257	105.366	106.472	106.181
	-8	102.185	103.795	101.37	101.021	101.738	98.4986	107.597	107.733	105.87
	-7.5	101.506	102.01	103.465	99.6044	99.9536	99.7596	107.228	106.355	105.773
	-7	103.135	104.59	106.976	100.419	100.71	100.827	107.151	108.858	108.645
	-6.5	97.5287	99.2164	100.089	98.6926	98.4986	98.906	104.221	104.784	104.842
	-6	100.594	100.846	101.894	98.1688	98.6732	98.7508	102.961	103.116	105.172
	Figure S2F
	Time (min)	KOR WT				KOR E209A				KOR S211A
	120	100	118	128	148	123	190	92	121	114	112	111	120
	90	138	136	180	211	111	237	140	139	162	193	136	145
	60	177	179	200	282	157	113	240	165	181	206	208	234
	30	234	223	224	282	120	153	130	181	222	225	170	239
	20	372	321	337	375	172	183	176	132	228	235	217	296
	15	412	401	389	338	170	187	224	216	228	284	314	319
	10	434	428	431	401	230	220	211	247	283	304	294	373
	5	425	475	382	416	283	294	323	359	362	351	305	346
	3	436	492	464	397	306	318	307	331	400	348	385	360
	1	446	492	493	488	423	464	447	431	467	445	591	423
	0	568	552	529	539	548	500	554	527	579	565	596	532
	Figure S2G
	Log [Nalfurafine], M	KOR WT			KOR G319L			KORY320L
	-13.5	1.20997	4.79888	3.51851	8.63999	9.97856	5.82706	3.9065	5.86586	6.07925
	-13	3.46031	5.94345	6.44784	10.5023	12.2677	6.81643	4.2169	5.53606	5.32267
	-12.5	9.02798	4.74068	8.50419	11.5887	15.585	17.7578	14.4792	15.3328	18.5726
	-12	42.3952	35.6635	46.1005	18.398	16.7878	24.276	16.5356	14.5762	16.846
	-11.5	56.3434	56.4404	61.1351	10.6963	6.42844	15.0418	13.1795	15.973	14.7314
	-11	78.7111	87.6349	84.3758	18.1846	11.0261	21.5407	16.1088	13.3541	19.8335
	-10.5	90.8164	93.0086	93.0086	24.0432	26.313	22.2779	35.6829	34.7518	34.8682
	-10	98.1106	99.2552	100.031	45.9647	33.5296	34.3056	59.0206	58.1088	58.07
	-9.5	94.9873	93.5518	92.0192	44.6455	41.949	43.4428	78.5559	78.0903	82.009
	-9	97.1407	97.4899	97.2959	62.9005	60.7665	64.3749	95.6663	94.5993	95.6469
	-8.5	99.8372	99.585	99.779	75.8594	80.6705	81.6986	99.7014	100.516	98.6344
	-8	102.185	103.795	101.37	94.8709	99.0806	96.8303	103.252	105.036	104.008
	-7.5	101.506	102.01	103.465	100.109	104.939	102.417	104.668	105.89	103.659
	-7	103.135	104.59	106.976	106.549	110.158	105.444	104.745	107.713	106.064
	-6.5	97.5287	99.2164	100.089	101.835	107.151	102.592	104.59	105.929	107.034
	-6	100.594	100.846	101.894	103.62	107.461	102.359	105.327	107.713	107.558
	Figure S2H
	Log [Nalfurafine], M	KOR WT			KOR G319L			KORY320L
	-12.5	-4.3324	-1.66401	-11.0919	-5.69382	-4.10776	-6.04609	-9.96868	-15.057	-0.328111
	-12	-8.80807	-4.02267	-13.4216	-5.37048	-5.63766	-3.24836	-2.21538	-18.1474	-13.7143
	-11.5	4.59343	2.43217	-4.80209	-5.60873	-4.74593	-3.64147	-0.103477	-3.22624	4.4675
	-11	21.7814	30.4366	15.3351	-5.52194	-5.92866	-4.03969	7.39115	5.70299	-5.4828
	-10.5	35.0553	29.2062	25.0335	-6.97185	-5.37559	-6.61618	-9.47517	0.866537	-5.26327
	-10	39.7862	54.6802	59.5234	-5.04884	-3.54277	-3.88313	4.30072	12.5016	4.30413
	-9.5	70.99	59.0384	58.8784	-5.58831	2.88995	-6.07672	-7.67639	-20.598	-5.34155
	-9	74.1621	88.372	78.8233	-1.25048	-4.55873	-6.03587	2.77763	-6.20775	-6.12607
	-8.5	73.575	94.4473	93.8483	-4.38175	4.15267	-2.97948	14.5931	19.8873	4.33816
	-8	80.9352	92.88	95.8411	-3.10371	-3.96481	-4.47875	3.47196	3.40389	10.8917
	-7.5	100.427	102.526	89.9325	0.65892	-1.10923	-3.79463	30.9353	15.5342	15.1002
	-7	117.255	105.175	95.4956	0.144983	1.80422	-2.25963	43.5931	29.2879	37.5909
	-6.5	100.912	113.625	96.0027	2.08501	4.19692	3.28987	53.0039	48.4091	49.6888
	-6	105.602	106.033	113.708	4.03014	5.69959	3.08906	51.7803	56.8159	51.6357
	-5.5	102.241	110.633	110.47	2.27731	0.492146	0.192633	72.7956	70.9883	54.236
	-5	102.864	110.245	103.681	4.01483	0.384934	1.85527	79.1619	79.4359	66.0446

## Sheet: Figure S3
	Figure S3B
	cAMP
	log[Drug], M	KOR WT						KOR W2876.48A
	-5	120.623	117.531	117.27	89.7340827190874*	79.9406691358017*	79.8698396371757*	93.831	91.8063	106.805	98.1908	98.9563	97.1966
	-6	100.116	96.6754	102.075	89.9556	79.9761	78.7967	103.443	103.634	102.006	97.9621	97.1966	95.2719
	-7	99.2666	99.9852	98.9614	95.7834	90.2044	88.8825	97.0301	105.146	100.098	95.4362	90.2826	88.8965
	-8	88.6865	90.9715	94.5309	77.4476	76.9419	76.5161	88.4165	98.0138	95.2262	95.7097	89.562	89.8728
	-9	79.7385	69.2888	71.0746	67.4508	68.4976	63.2101	58.2308	59.8003	61.0484	59.5198	62.5564	56.4003
	-10	31.2352	33.8587	23.8981	39.9871	21.9791	28.2689	8.394	14.1614	6.80944	14.902	12.741	6.52049
	-11	-8.56071	-12.2727	-16.1696	-3.95852	-14.5772	-18.9859	0.0297425	-2.77288	-2.81648	4.33156	1.77766	-5.98311
	-12	-7.26511	-12.1959	-15.7007	-17.4425	-16.1824	-20.9996	-5.94337	-1.14471	-17.7847	-1.95242	-7.28801	-10.6531
	Tango
	log[Drug], M	KOR WT						KOR W2876.48A
	-5	75.429	98.32	117.522	87.6132	90.9511	110.892	94.5145	96.8835	83.881	86.5772	102.452	103.252
	-6	94.3893	77.2985	70.8143	89.3323	116.738	90.0163	97.6245	66.1709	47.4075	75.3662	107.323	72.0637
	-7	81.9634	85.055	71.8448	71.6989	92.8663	96.2042	66.9408	75.6481	56.1739	61.4756	78.7732	83.749
	-8	56.7194	99.4463	70.6182	85.7436	76.952	112.807	30.7918	30.4962	47.7774	33.9018	36.1388	32.274
	-9	79.9023	75.0368	68.1604	54.4121	88.7897	80.3902	20.7522	20.249	2.69975	19.0487	22.189	23.5213
	-10	29.0176	45.0778	57.4536	26.7604	33.6825	49.4964	-2.0093	-3.97816	-0.528527	-5.96215	0.893124	-1.09086
	-11	5.15076	10.7458	-7.67187	16.0992	5.54291	10.796	25.5795	15.9387	-13.1295	-1.83056	27.7863	17.524
	-12	0.923667	-9.14474	-6.44068	-9.53689	1.4663	-9.04442	3.36658	-6.48049	5.88403	-19.2602	7.66178	-3.8448
	Figure S3D
	cAMP
	Log [Nalfurafine], M	KOR WT			KOR F114L			KOR W124L			KOR V134A
	-13.5	1.20997	4.79888	3.51851	2.58733	7.88341	4.52729	8.3296	9.78456	10.4829	7.14623	9.31897	6.42844
	-13	3.46031	5.94345	6.44784	4.70188	7.51482	4.95408	6.54484	8.058	9.41597	11.4335	10.6187	8.54299
	-12.5	9.02798	4.74068	8.50419	7.37902	8.2132	9.99796	10.6575	7.59241	7.45662	10.2696	6.17625	7.65061
	-12	42.3952	35.6635	46.1005	10.0368	0.647381	8.98918	8.67879	8.65939	8.3102	10.2114	10.1338	10.3665
	-11.5	56.3434	56.4404	61.1351	9.33837	7.47602	14.2659	9.33837	1.36516	9.31897	23.5388	25.4206	29.8631
	-11	78.7111	87.6349	84.3758	20.8423	9.72636	22.5301	17.4668	12.6751	20.3767	48.2344	39.0585	49.8834
	-10.5	90.8164	93.0086	93.0086	29.6303	34.5966	34.1504	17.3698	11.2395	22.8986	53.0843	47.7495	50.7758
	-10	98.1106	99.2552	100.031	36.4007	40.106	43.5398	29.5527	29.0677	48.4478	62.8229	64.53	67.7892
	-9.5	94.9873	93.5518	92.0192	66.567	63.7735	61.1351	45.7513	44.1023	52.3277	58.2252	56.5762	66.373
	-9	97.1407	97.4899	97.2959	68.0026	67.5564	69.1471	65.5388	58.3998	61.2127	82.4746	86.6843	85.4427
	-8.5	99.8372	99.585	99.779	88.8377	91.1656	88.0423	75.2386	76.9264	81.2718	89.9822	93.8621	92.64
	-8	102.185	103.795	101.37	90.8746	96.6557	96.0931	88.1005	91.573	94.9485	96.2289	100.574	97.9942
	-7.5	101.506	102.01	103.465	97.4123	101.04	101.021	98.2852	99.7596	102.883	99.391	102.476	101.506
	-7	103.135	104.59	106.976	99.9342	99.8954	98.1688	105.967	108.043	107.093	103.581	104.474	104.765
	-6.5	97.5287	99.2164	100.089	102.514	106.317	103.426	97.1407	99.6432	91.1656	95.7051	98.4792	97.3153
	-6	100.594	100.846	101.894	97.6257	98.8478	97.936	99.8372	101.409	102.049	96.6169	97.3347	96.5781
	Tango
	Log [Nalfurafine], M	KOR WT			KOR F114L			KOR W124L			KOR V134A
	-12.5	-4.3324	-1.66401	-11.0919	-3.76911	1.0231	0.920994	1.07415	2.68574	0.301546	1.59149	-3.18029	2.90186
	-12	-8.80807	-4.02267	-13.4216	1.7906	1.96759	-1.56871	0.437689	0.361109	3.39027	4.30243	-3.30112	-5.19009
	-11.5	4.59343	2.43217	-4.80209	1.48939	-1.33556	-8.48814	1.14903	-0.971384	0.943117	0.36281	-3.42535	0.332178
	-11	21.7814	30.4366	15.3351	-2.34131	0.873344	0.808676	1.10479	0.778044	-3.81676	3.33071	-3.52916	0.3526
	-10.5	35.0553	29.2062	25.0335	-3.61254	6.05526	-4.79358	1.05884	1.09628	-0.0728448	1.90802	-2.64423	-7.09438
	-10	39.7862	54.6802	59.5234	3.28306	-6.56853	-2.6153	-5.2939	-2.44002	-7.496	-7.50281	-4.19795	-3.60063
	-9.5	70.99	59.0384	58.8784	1.44854	0.776342	-2.03329	7.96806	4.3688	14.2834	-1.01903	-5.95079	-16.5937
	-9	74.1621	88.372	78.8233	-4.54512	-3.08669	5.12779	0.38153	4.58662	0.82229	-4.88547	-2.30728	-15.0315
	-8.5	73.575	94.4473	93.8483	-0.105179	17.8179	4.35178	5.86976	7.51198	-1.30663	-0.870979	-4.30176	-3.69593
	-8	80.9352	92.88	95.8411	1.32772	-0.76717	4.19011	15.4406	24.0652	8.74747	-1.7525	7.81319	5.38476
	-7.5	100.427	102.526	89.9325	21.7491	7.10355	17.9269	20.9764	14.5624	10.5684	19.8737	2.04587	6.77171
	-7	117.255	105.175	95.4956	25.7278	6.30372	10.0459	8.78491	22.3038	19.695	13.3389	23.5853	10.9598
	-6.5	100.912	113.625	96.0027	21.036	17.7924	7.33499	10.291	25.5134	20.8148	50.7508	40.8311	31.7113
	-6	105.602	106.033	113.708	16.1825	13.024	11.9281	19.5725	15.5869	16.3068	53.911	74.0141	74.1332
	-5.5	102.241	110.633	110.47	30.3294	22.0843	22.571	25.5185	32.7579	29.8801	73.3044	72.0502	58.567
	-5	102.864	110.245	103.681	15.9	13.5022	12.4693	36.7809	53.9178	33.5815	71.1159	68.3676	81.5376

## Sheet: Figure S4
	Figure S4A
	Gi1
	Log [Drug], M	U50488			Nalfurafine			WMS-X600
	-5	95.0674	101.733	102.103	99.8816	92.1048	72.8481	89.5126	85.0687	85.0687
	-6	109.14	105.807	109.88	99.5112	105.436	72.1075	70.2559	90.2532	90.2532
	-7	97.2893	95.808	99.1409	93.9564	77.292	76.5514	74.3294	97.2893	71.3669
	-8	65.6269	64.3308	62.1088	91.7345	78.8473	72.8852	65.8121	82.1062	73.9591
	-9	58.4056	36.1864	41.0006	69.8856	70.2559	73.7369	32.4832	28.4097	55.0728
	-10	8.04202	-2.77135	-4.54889	59.5166	74.3294	50.6289	18.411	19.8552	23.9658
	-11	-1.95664	-4.69702	5.82009	2.48721	19.8923	10.6343	3.59817	11.7452	-4.17857
	-12	4.33881	-8.58538	-5.28953	3.59817	23.2252	-10.474	22.1142	17.3	-13.4366
	beta-arrestin2
	Log [Drug], M	U50488			Nalfurafine			WMS-x600
	-5	94.7774	96.6407	108.442	81.1125	70.5534	86.7027	102.231	97.883	115.896
	-6	79.2492	79.2492	92.914	63.721	65.5843	66.2055	97.883	98.5041	108.442
	-7	41.3603	32.0434	43.8449	68.69	62.4787	69.3111	71.7956	74.9013	68.69
	-8	10.9251	6.57718	1.60816	55.6463	59.9942	63.0998	36.3913	35.1491	39.497
	-9	5.95605	-4.60312	-8.95102	24.5899	20.8631	20.8631	6.57718	14.6518	7.19831
	-10	-0.876356	3.47154	1.60816	-0.255228	0.3659	6.57718	6.57718	1.60816	-7.70876
	-11	-2.11861	0.3659	5.33492	19.6209	4.7138	7.81944	4.09267	2.22928	6.57718
	-12	4.09267	-2.73974	-2.11861	0.987028	0.3659	-2.11861	0.987028	3.47154	18.3786
	Figure S4C
	cAMP
	Log [Drug], M	KOR WT + Nalfurafine			KOR Q115N + Nalfurafine			KOR WT + WMS-X600			KOR Q115N + WMS-X600
	-14	9.94435	0.839452	1.58539	-3.06578	1.58539	0.883331	6.89475	3.49413	0.137387	0.90527	-5.56688	-0.652435
	-13	-0.674374	2.13388	2.70431	-0.0820076	2.33134	-3.15354	6.74118	7.35548	5.84166	-4.22857	-5.21585	-1.2448
	-12.5	7.81621	5.16153	5.0299	0.0496294	-0.806011	-4.16276	-5.19391	2.63849	7.99173	-0.827951	2.98952	2.06806
	-12	34.5824	26.9694	38.7729	5.27123	4.89826	-4.86482	-2.84639	12.1602	11.6776	3.12116	0.203206	2.59461
	-11.5	50.3569	50.4666	55.776	-8.15574	-9.58181	-8.30932	-3.19742	11.9408	1.21242	33.3319	27.847	35.5258
	-11	75.6532	85.7453	82.0595	7.50906	8.45246	10.0321	8.21112	15.7144	21.4187	56.3245	61.6338	59.769
	-10.5	89.3434	91.8226	91.8226	35.6355	55.5346	60.471	34.1875	19.0712	33.288	81.3355	86.9959	84.1218
	-10	97.5927	98.8871	99.7647	67.6014	73.7005	71.4188	56.6535	56.4342	52.3534	92.8318	97.9656	93.0292
	-9.5	94.0604	92.4369	90.7037	82.235	85.6137	81.6646	68.8739	67.7111	65.1222	100.949	104.021	102.727
	-9	96.4957	96.8906	96.6712	89.2557	89.3434	87.1495	78.9221	76.3991	86.7765	97.7682	101.432	98.7116
	-8.5	99.5453	99.2601	99.4795	91.3399	97.8779	95.8375	97.5049	97.2416	95.7059	100.313	105.228	101.608
	-8	102.2	104.021	101.278	100.423	101.213	100.357	101.476	109.264	98.931	102.683	105.403	102.178
	-7.5	101.432	102.003	103.648	96.6712	103.165	101.937	102.31	103.582	100.664	104.438	107.729	103.714
	-7	103.275	104.92	107.619	101.432	106.083	103.429	102.551	101.651	100.576	105.184	103.121	102.946
	-6.5	96.9345	98.8432	99.8305	94.0823	96.2324	97.9656	90.594	90.1771	90.8353	107.268	106.873	106.127
	-6	100.401	100.686	101.871	99.282	97.5707	94.8063	91.0766	91.318	86.7545	99.0626	100.949	101.871
	Tango
	Log [Drug], M	KOR WT + Nalfurafine			KOR Q115N + Nalfurafine			KOR WT + WMS-X600			KOR Q115N + WMS-X600
	-12.5	-5.47268	-10.2563	0.778527	-7.45941	-4.70924	-5.00923	-1.70579	-1.64471	-8.94317	3.2844	-6.85405	3.74785
	-12	-5.45651	-2.63988	-12.5915	-4.89785	-1.61418	-12.3346	-6.14989	-0.354953	0.203703	0.0276637	1.10905	-3.44643
	-11.5	7.78239	12.8337	-15.0507	-6.50197	-11.5317	-4.89606	3.2844	-6.85405	3.74785	-0.94774	-1.72555	2.8946
	-11	3.9652	1.68387	-5.9523	-13.6316	-6.76064	-18.1817	0.0276637	1.10905	-3.44643	22.126	7.76084	13.2845
	-10.5	22.1081	31.2442	15.3036	-10.1395	-21.7887	-10.2491	-0.94774	-1.72555	2.8946	43.4664	32.207	26.9707
	-10	36.1194	29.9454	25.5408	-6.84687	-2.40995	-10.5958	22.126	7.76084	13.2845	78.73	65.9761	65.0456
	-9.5	41.1132	56.8346	61.9469	-2.40097	6.25372	1.71261	43.4664	32.207	26.9707	72.6081	79.4629	86.914
	-9	74.0505	61.435	61.2661	40.5078	17.8813	35.62	78.73	65.9761	65.0456	97.9147	86.8996	71.9578
	-8.5	77.3989	92.3982	82.319	39.0366	21.0788	36.9583	72.6081	79.4629	86.914	125.012	103.386	91.3994
	-8	76.7792	98.8111	98.1788	80.2245	81.7083	62.572	97.9147	86.8996	71.9578	116.153	96.4884	104.297
	-7.5	84.5483	97.1567	100.282	76.7648	79.2293	83.6052	125.012	103.386	91.3994	110.25	104.69	83.3896
	-7	87.1601	89.375	94.0454	92.5886	103.95	85.3997	116.153	96.4884	104.297	112.433	121.465	123.277
	-6.5	122.885	110.135	99.9176	92.3479	99.4973	99.1901	110.25	104.69	83.3896	107.171	120.353	116.771
	-6	87.6721	83.1274	100.453	101.946	101.419	90.4564	112.433	121.465	123.277	122.849	108.012	118.736
	-5.5	110.586	105.651	101.179	94.0849	92.7431	115.332	125.134	120.353	116.771	124.037	124.098	116.799
	-5	121.409	133.859	115.723	105.81	103.262	96.9824	122.849	125.975	118.736	119.593	116.406	113.372
	Figure S4D
	Log [Drug], M	KOR WT_Gi			KOR K227A_Gi			KOR WT_Arrestin			KOR K227A_Arrestin
	-14	9.94435	0.839452	1.58539	6.33141	5.61233	17.3573	-1.71943	-5.76609	3.56874	0.535848	5.46383	0.391809
	-13	-0.674374	2.13388	2.70431	12.6833	11.4848	10.4062	-1.70575	0.676962	7.74155	5.58059	8.37683	4.78859
	-12.5	7.81621	5.16153	5.0299	37.1319	43.2441	45.1616	9.4936	13.7667	9.82186	6.07094	3.45436	8.16112
	-12	34.5824	26.9694	38.7729	68.1721	73.8049	67.4531	6.26448	4.33461	2.12516	12.7008	13.5043	4.57133
	-11.5	50.3569	50.4666	55.776	86.1491	84.7109	85.1903	21.6123	29.3409	15.8561	11.8578	10.6546	0.617408
	-11	75.6532	85.7453	82.0595	90.7033	96.5757	95.2574	33.4651	28.2423	24.5162	23.8027	10.0134	11.9765
	-10.5	89.3434	91.8226	91.8226	95.9765	94.778	93.8193	37.6895	50.989	55.3137	20.4503	25.5006	21.705
	-10	97.5927	98.8871	99.7647	99.3322	106.283	99.5719	65.5527	54.8806	54.7378	39.6619	44.8012	31.3899
	-9.5	94.0604	92.4369	90.7037	98.9727	99.5719	95.8566	68.3852	81.0737	72.5473	49.3052	47.5598	61.4935
	-9	96.4957	96.8906	96.6712	96.9353	103.167	100.291	67.8609	86.4987	85.9638	59.6373	67.8004	59.0282
	-8.5	99.5453	99.2601	99.4795	99.8116	103.767	98.2536	74.4331	85.0991	87.7432	65.7403	77.6179	69.9994
	-8	102.2	104.021	101.278	101.609	100.531	98.0139	76.6426	78.5163	82.4672	84.9439	79.3662	77.9998
	-7.5	101.432	102.003	103.648	98.3734	96.4559	94.5383	96.8642	96.0781	87.4347	83.4281	70.8658	86.1016
	-7	103.275	104.92	107.619	101.489	104.366	102.568	97.0757	93.2312	87.8876	91.3062	96.8492	89.7833
	-6.5	96.9345	98.8432	99.8305	98.0139	98.733	102.808	96.4596	92.2853	88.5015	105.822	93.8848	97.1199
	-6	100.401	100.686	101.871	107.002	103.527	102.568	105.615	96.1473	100.806	101.757	101.315	102.717

[truncated: 3 more sheets: Figure S5, Figure S7, Figure S8]
